# Supplementary material for: Age-specific nasal epithelial responses to SARS-CoV-2 infection
Source: Nat Microbiol. 2024 Apr 15;9(5):1293–311. doi: 10.1038/s41564-024-01658-1 (PMC11087271; doi:10.1038/s41564-024-01658-1)
Supplement: Supplementary file 4 — Statistical source data. [file 41564_2024_1658_MOESM4_ESM.xlsx]

## Sheet: Figure 1d
age_group	donor	treatment	entry_factor	ratio.GAPDH
Paed	276	mock	ACE2	0.090161
Paed	906	mock	ACE2	0.13496
Paed	905	mock	ACE2	0.02896
Paed	285	mock	ACE2	0.025383
Paed	942	mock	ACE2	0.015184
Adult	354	mock	ACE2	0.065773
Adult	907	mock	ACE2	0.093563
Adult	925	mock	ACE2	0.136022
Adult	927	mock	ACE2	0.134582
Adult	226	mock	ACE2	0.029069
Elderly	357	mock	ACE2	0.18787
Elderly	901	mock	ACE2	0.095344
Elderly	902	mock	ACE2	0.10299
Elderly	903	mock	ACE2	0.041439
Elderly	937	mock	ACE2	0.034693
Paed	276	mock	TMPRSS2	0.41207
Paed	285	mock	TMPRSS2	0.85811
Paed	905	mock	TMPRSS2	0.19858
Paed	906	mock	TMPRSS2	0.21404
Paed	942	mock	TMPRSS2	1.12021
Paed	946	mock	TMPRSS2	1.0397
Adult	164	mock	TMPRSS2	1.15625
Adult	226	mock	TMPRSS2	0.7165
Adult	226	mock	TMPRSS2	0.44944
Adult	277	mock	TMPRSS2	1.13855
Adult	354	mock	TMPRSS2	1.01624
Adult	910	mock	TMPRSS2	0.74926
Adult	925	mock	TMPRSS2	0.43325
Adult	926	mock	TMPRSS2	0.19774
Adult	927	mock	TMPRSS2	0.24971
Elderly	357	mock	TMPRSS2	0.40909
Elderly	901	mock	TMPRSS2	0.61143
Elderly	902	mock	TMPRSS2	0.19691
Elderly	937	mock	TMPRSS2	0.88444
Elderly	938	mock	TMPRSS2	1.2426
Elderly	939	mock	TMPRSS2	1.17553
Elderly	940	mock	TMPRSS2	2.80198

## Sheet: Figure 1f
age_group	time	donor	Count	ExpLevel
Paediatric	24h	UCL_9	43	1.21966
Paediatric	72h	UCL_1	361	2.04833
Paediatric	72h	UCL_2	461	1.96978
Paediatric	72h	UCL_9	185	4.26404
Adult	24h	UCL_10	106	1.8867
Adult	24h	UCL_11	77	1.06704
Adult	24h	UCL_12	89	0.930972
Adult	72h	UCL_10	317	2.89042
Adult	72h	UCL_11	1601	2.93117
Adult	72h	UCL_12	437	2.75086
Adult	72h	UCL_3	875	1.96311
Older Adult	24h	UCL_5	105	1.71561
Older Adult	24h	UCL_6	244	2.16787
Older Adult	24h	UCL_7	24	1.41281
Older Adult	72h	UCL_4	862	2.0387
Older Adult	72h	UCL_5	140	2.57646
Older Adult	72h	UCL_6	317	2.71827
Older Adult	72h	UCL_7	197	2.9292

## Sheet: Figure 1g
annotation_v5	age_group	timepoint	Infection	Total_count	total_per_1000	Infected_count	fraction	fraction_1000cells
Basal 1	Adult	24h	SARS-CoV2	460	69.877	17	0.0369565	2.58241
Basal 2	Adult	24h	SARS-CoV2	790	120.006	31	0.0392405	4.7091
Basal|EMT1	Adult	24h	SARS-CoV2	12	1.82288	1	0.0833333	0.151906
Basal|EMT2	Adult	24h	SARS-CoV2	2	0.303813	0	0	0
Basaloid-like 1	Adult	24h	SARS-CoV2	72	10.9373	16	0.222222	2.4305
Basaloid-like 2	Adult	24h	SARS-CoV2	92	13.9754	2	0.0217391	0.303813
Ciliated 1	Adult	24h	SARS-CoV2	899	136.564	17	0.0189099	2.58241
Ciliated 2	Adult	24h	SARS-CoV2	65	9.87392	4	0.0615385	0.607626
Cycling basal	Adult	24h	SARS-CoV2	252	38.2804	1	0.00396825	0.151906
Deutorosomal	Adult	24h	SARS-CoV2	163	24.7607	2	0.0122699	0.303813
Goblet 1	Adult	24h	SARS-CoV2	1139	173.021	54	0.04741	8.20295
Goblet 2	Adult	24h	SARS-CoV2	154	23.3936	1	0.00649351	0.151906
Goblet 2 BPIFA1+	Adult	24h	SARS-CoV2	120	18.2288	8	0.0666667	1.21525
Goblet 2 inflammatory	Adult	24h	SARS-CoV2	0	0	0	0	0
Goblet 2 PLAU+	Adult	24h	SARS-CoV2	3	0.455719	0	0	0
Hillock	Adult	24h	SARS-CoV2	486	73.8265	28	0.0576132	4.25338
Ionocyte	Adult	24h	SARS-CoV2	56	8.50676	1	0.0178571	0.151906
Secretory	Adult	24h	SARS-CoV2	1115	169.376	25	0.0224215	3.79766
Secretory 2	Adult	24h	SARS-CoV2	6	0.911439	1	0.166667	0.151906
Secretory 3	Adult	24h	SARS-CoV2	190	28.8622	12	0.0631579	1.82288
Secretory 4	Adult	24h	SARS-CoV2	187	28.4065	16	0.0855615	2.4305
Squamous	Adult	24h	SARS-CoV2	57	8.65867	21	0.368421	3.19003
Transit epi	Adult	24h	SARS-CoV2	177	26.8874	2	0.0112994	0.303813
Transit epi 2	Adult	24h	SARS-CoV2	86	13.064	12	0.139535	1.82288
Basal 1	Elderly	24h	SARS-CoV2	276	50.81	3	0.0108696	0.552283
Basal 2	Elderly	24h	SARS-CoV2	703	129.418	1	0.00142248	0.184094
Basal|EMT1	Elderly	24h	SARS-CoV2	57	10.4934	16	0.280702	2.94551
Basal|EMT2	Elderly	24h	SARS-CoV2	0	0	0	0	0
Basaloid-like 1	Elderly	24h	SARS-CoV2	136	25.0368	33	0.242647	6.07511
Basaloid-like 2	Elderly	24h	SARS-CoV2	378	69.5876	8	0.021164	1.47275
Ciliated 1	Elderly	24h	SARS-CoV2	336	61.8557	8	0.0238095	1.47275
Ciliated 2	Elderly	24h	SARS-CoV2	31	5.70692	9	0.290323	1.65685
Cycling basal	Elderly	24h	SARS-CoV2	153	28.1664	0	0	0
Deutorosomal	Elderly	24h	SARS-CoV2	71	13.0707	1	0.0140845	0.184094
Goblet 1	Elderly	24h	SARS-CoV2	667	122.791	61	0.0914543	11.2297
Goblet 2	Elderly	24h	SARS-CoV2	157	28.9028	9	0.0573248	1.65685
Goblet 2 BPIFA1+	Elderly	24h	SARS-CoV2	389	71.6127	13	0.033419	2.39323
Goblet 2 inflammatory	Elderly	24h	SARS-CoV2	3	0.552283	0	0	0
Goblet 2 PLAU+	Elderly	24h	SARS-CoV2	131	24.1163	1	0.00763359	0.184094
Hillock	Elderly	24h	SARS-CoV2	211	38.8439	0	0	0
Ionocyte	Elderly	24h	SARS-CoV2	38	6.99558	15	0.394737	2.76141
Secretory	Elderly	24h	SARS-CoV2	949	174.705	35	0.0368809	6.4433
Secretory 2	Elderly	24h	SARS-CoV2	15	2.76141	6	0.4	1.10457
Secretory 3	Elderly	24h	SARS-CoV2	204	37.5552	48	0.235294	8.83652
Secretory 4	Elderly	24h	SARS-CoV2	81	14.9116	18	0.222222	3.3137
Squamous	Elderly	24h	SARS-CoV2	61	11.2297	3	0.0491803	0.552283
Transit epi	Elderly	24h	SARS-CoV2	95	17.489	17	0.178947	3.1296
Transit epi 2	Elderly	24h	SARS-CoV2	290	53.3873	68	0.234483	12.5184
Basal 1	Paediatric	24h	SARS-CoV2	0	0	0	0	0
Basal 2	Paediatric	24h	SARS-CoV2	0	0	0	0	0
Basal|EMT1	Paediatric	24h	SARS-CoV2	34	8.62288	0	0	0
Basal|EMT2	Paediatric	24h	SARS-CoV2	15	3.80421	0	0	0
Basaloid-like 1	Paediatric	24h	SARS-CoV2	5	1.26807	0	0	0
Basaloid-like 2	Paediatric	24h	SARS-CoV2	63	15.9777	0	0	0
Ciliated 1	Paediatric	24h	SARS-CoV2	458	116.155	6	0.0131004	1.52168
Ciliated 2	Paediatric	24h	SARS-CoV2	28	7.10119	1	0.0357143	0.253614
Cycling basal	Paediatric	24h	SARS-CoV2	0	0	0	0	0
Deutorosomal	Paediatric	24h	SARS-CoV2	52	13.1879	0	0	0
Goblet 1	Paediatric	24h	SARS-CoV2	296	75.0697	21	0.0709459	5.32589
Goblet 2	Paediatric	24h	SARS-CoV2	475	120.467	0	0	0
Goblet 2 BPIFA1+	Paediatric	24h	SARS-CoV2	1028	260.715	1	0.000972763	0.253614
Goblet 2 inflammatory	Paediatric	24h	SARS-CoV2	13	3.29698	0	0	0
Goblet 2 PLAU+	Paediatric	24h	SARS-CoV2	507	128.582	3	0.00591716	0.760842
Hillock	Paediatric	24h	SARS-CoV2	3	0.760842	0	0	0
Ionocyte	Paediatric	24h	SARS-CoV2	1	0.253614	0	0	0
Secretory	Paediatric	24h	SARS-CoV2	37	9.38372	2	0.0540541	0.507228
Secretory 2	Paediatric	24h	SARS-CoV2	72	18.2602	1	0.0138889	0.253614
Secretory 3	Paediatric	24h	SARS-CoV2	32	8.11565	1	0.03125	0.253614
Secretory 4	Paediatric	24h	SARS-CoV2	10	2.53614	0	0	0
Squamous	Paediatric	24h	SARS-CoV2	158	40.071	5	0.0316456	1.26807
Transit epi	Paediatric	24h	SARS-CoV2	84	21.3036	0	0	0
Transit epi 2	Paediatric	24h	SARS-CoV2	572	145.067	2	0.0034965	0.507228
Basal 1	Adult	24h	no viral reads		69.877	443	0.963043	67.2945
Basal 2	Adult	24h	no viral reads		120.006	759	0.960759	115.297
Basal|EMT1	Adult	24h	no viral reads		1.82288	11	0.916667	1.67097
Basal|EMT2	Adult	24h	no viral reads		0.303813	2	1	0.303813
Basaloid-like 1	Adult	24h	no viral reads		10.9373	56	0.777778	8.50676
Basaloid-like 2	Adult	24h	no viral reads		13.9754	90	0.978261	13.6716
Ciliated 1	Adult	24h	no viral reads		136.564	882	0.98109	133.981
Ciliated 2	Adult	24h	no viral reads		9.87392	61	0.938462	9.26629
Cycling basal	Adult	24h	no viral reads		38.2804	251	0.996032	38.1285
Deutorosomal	Adult	24h	no viral reads		24.7607	161	0.98773	24.4569
Goblet 1	Adult	24h	no viral reads		173.021	1085	0.95259	164.818
Goblet 2	Adult	24h	no viral reads		23.3936	153	0.993506	23.2417
Goblet 2 BPIFA1+	Adult	24h	no viral reads		18.2288	112	0.933333	17.0135
Goblet 2 inflammatory	Adult	24h	no viral reads		0	0	0	0
Goblet 2 PLAU+	Adult	24h	no viral reads		0.455719	3	1	0.455719
Hillock	Adult	24h	no viral reads		73.8265	458	0.942387	69.5731
Ionocyte	Adult	24h	no viral reads		8.50676	55	0.982143	8.35485
Secretory	Adult	24h	no viral reads		169.376	1090	0.977578	165.578
Secretory 2	Adult	24h	no viral reads		0.911439	5	0.833333	0.759532
Secretory 3	Adult	24h	no viral reads		28.8622	178	0.936842	27.0393
Secretory 4	Adult	24h	no viral reads		28.4065	171	0.914439	25.976
Squamous	Adult	24h	no viral reads		8.65867	36	0.631579	5.46863
Transit epi	Adult	24h	no viral reads		26.8874	175	0.988701	26.5836
Transit epi 2	Adult	24h	no viral reads		13.064	74	0.860465	11.2411
Basal 1	Elderly	24h	no viral reads		50.81	273	0.98913	50.2577
Basal 2	Elderly	24h	no viral reads		129.418	702	0.998578	129.234
Basal|EMT1	Elderly	24h	no viral reads		10.4934	41	0.719298	7.54786
Basal|EMT2	Elderly	24h	no viral reads		0	0	0	0
Basaloid-like 1	Elderly	24h	no viral reads		25.0368	103	0.757353	18.9617
Basaloid-like 2	Elderly	24h	no viral reads		69.5876	370	0.978836	68.1149
Ciliated 1	Elderly	24h	no viral reads		61.8557	328	0.97619	60.3829
Ciliated 2	Elderly	24h	no viral reads		5.70692	22	0.709677	4.05007
Cycling basal	Elderly	24h	no viral reads		28.1664	153	1	28.1664
Deutorosomal	Elderly	24h	no viral reads		13.0707	70	0.985915	12.8866
Goblet 1	Elderly	24h	no viral reads		122.791	606	0.908546	111.561
Goblet 2	Elderly	24h	no viral reads		28.9028	148	0.942675	27.2459
Goblet 2 BPIFA1+	Elderly	24h	no viral reads		71.6127	376	0.966581	69.2194
Goblet 2 inflammatory	Elderly	24h	no viral reads		0.552283	3	1	0.552283
Goblet 2 PLAU+	Elderly	24h	no viral reads		24.1163	130	0.992366	23.9323
Hillock	Elderly	24h	no viral reads		38.8439	211	1	38.8439
Ionocyte	Elderly	24h	no viral reads		6.99558	23	0.605263	4.23417
Secretory	Elderly	24h	no viral reads		174.705	914	0.963119	168.262
Secretory 2	Elderly	24h	no viral reads		2.76141	9	0.6	1.65685
Secretory 3	Elderly	24h	no viral reads		37.5552	156	0.764706	28.7187
Secretory 4	Elderly	24h	no viral reads		14.9116	63	0.777778	11.5979
Squamous	Elderly	24h	no viral reads		11.2297	58	0.95082	10.6775
Transit epi	Elderly	24h	no viral reads		17.489	78	0.821053	14.3594
Transit epi 2	Elderly	24h	no viral reads		53.3873	222	0.765517	40.8689
Basal 1	Paediatric	24h	no viral reads		0	0	0	0
Basal 2	Paediatric	24h	no viral reads		0	0	0	0
Basal|EMT1	Paediatric	24h	no viral reads		8.62288	34	1	8.62288
Basal|EMT2	Paediatric	24h	no viral reads		3.80421	15	1	3.80421
Basaloid-like 1	Paediatric	24h	no viral reads		1.26807	5	1	1.26807
Basaloid-like 2	Paediatric	24h	no viral reads		15.9777	63	1	15.9777
Ciliated 1	Paediatric	24h	no viral reads		116.155	452	0.9869	114.634
Ciliated 2	Paediatric	24h	no viral reads		7.10119	27	0.964286	6.84758
Cycling basal	Paediatric	24h	no viral reads		0	0	0	0
Deutorosomal	Paediatric	24h	no viral reads		13.1879	52	1	13.1879
Goblet 1	Paediatric	24h	no viral reads		75.0697	275	0.929054	69.7438
Goblet 2	Paediatric	24h	no viral reads		120.467	475	1	120.467
Goblet 2 BPIFA1+	Paediatric	24h	no viral reads		260.715	1027	0.999027	260.462
Goblet 2 inflammatory	Paediatric	24h	no viral reads		3.29698	13	1	3.29698
Goblet 2 PLAU+	Paediatric	24h	no viral reads		128.582	504	0.994083	127.821
Hillock	Paediatric	24h	no viral reads		0.760842	3	1	0.760842
Ionocyte	Paediatric	24h	no viral reads		0.253614	1	1	0.253614
Secretory	Paediatric	24h	no viral reads		9.38372	35	0.945946	8.87649
Secretory 2	Paediatric	24h	no viral reads		18.2602	71	0.986111	18.0066
Secretory 3	Paediatric	24h	no viral reads		8.11565	31	0.96875	7.86203
Secretory 4	Paediatric	24h	no viral reads		2.53614	10	1	2.53614
Squamous	Paediatric	24h	no viral reads		40.071	153	0.968354	38.8029
Transit epi	Paediatric	24h	no viral reads		21.3036	84	1	21.3036
Transit epi 2	Paediatric	24h	no viral reads		145.067	570	0.996503	144.56
Basal 1	Adult	4h	SARS-CoV2	1387	98.8878	0	0	0
Basal 2	Adult	4h	SARS-CoV2	3552	253.244	0	0	0
Basal|EMT1	Adult	4h	SARS-CoV2	219	15.6139	0	0	0
Basal|EMT2	Adult	4h	SARS-CoV2	1	0.0712962	0	0	0
Basaloid-like 1	Adult	4h	SARS-CoV2	404	28.8037	0	0	0
Basaloid-like 2	Adult	4h	SARS-CoV2	89	6.34536	0	0	0
Ciliated 1	Adult	4h	SARS-CoV2	1163	82.9174	0	0	0
Ciliated 2	Adult	4h	SARS-CoV2	143	10.1954	0	0	0
Cycling basal	Adult	4h	SARS-CoV2	221	15.7565	0	0	0
Deutorosomal	Adult	4h	SARS-CoV2	135	9.62498	0	0	0
Goblet 1	Adult	4h	SARS-CoV2	831	59.2471	0	0	0
Goblet 2	Adult	4h	SARS-CoV2	138	9.83887	0	0	0
Goblet 2 BPIFA1+	Adult	4h	SARS-CoV2	194	13.8315	0	0	0
Goblet 2 inflammatory	Adult	4h	SARS-CoV2	1	0.0712962	0	0	0
Goblet 2 PLAU+	Adult	4h	SARS-CoV2	11	0.784258	0	0	0
Hillock	Adult	4h	SARS-CoV2	501	35.7194	0	0	0
Ionocyte	Adult	4h	SARS-CoV2	122	8.69813	0	0	0
Secretory	Adult	4h	SARS-CoV2	3320	236.703	0	0	0
Secretory 2	Adult	4h	SARS-CoV2	11	0.784258	0	0	0
Secretory 3	Adult	4h	SARS-CoV2	579	41.2805	0	0	0
Secretory 4	Adult	4h	SARS-CoV2	670	47.7684	0	0	0
Squamous	Adult	4h	SARS-CoV2	43	3.06574	0	0	0
Transit epi	Adult	4h	SARS-CoV2	126	8.98332	0	0	0
Transit epi 2	Adult	4h	SARS-CoV2	165	11.7639	0	0	0
Basal 1	Elderly	4h	SARS-CoV2	866	71.6354	0	0	0
Basal 2	Elderly	4h	SARS-CoV2	749	61.9572	0	0	0
Basal|EMT1	Elderly	4h	SARS-CoV2	1271	105.137	0	0	0
Basal|EMT2	Elderly	4h	SARS-CoV2	1	0.0827198	0	0	0
Basaloid-like 1	Elderly	4h	SARS-CoV2	723	59.8064	0	0	0
Basaloid-like 2	Elderly	4h	SARS-CoV2	990	81.8926	0	0	0
Ciliated 1	Elderly	4h	SARS-CoV2	845	69.8983	0	0	0
Ciliated 2	Elderly	4h	SARS-CoV2	177	14.6414	0	0	0
Cycling basal	Elderly	4h	SARS-CoV2	152	12.5734	0	0	0
Deutorosomal	Elderly	4h	SARS-CoV2	149	12.3253	0	0	0
Goblet 1	Elderly	4h	SARS-CoV2	1220	100.918	0	0	0
Goblet 2	Elderly	4h	SARS-CoV2	185	15.3032	0	0	0
Goblet 2 BPIFA1+	Elderly	4h	SARS-CoV2	1013	83.7952	0	0	0
Goblet 2 inflammatory	Elderly	4h	SARS-CoV2	4	0.330879	0	0	0
Goblet 2 PLAU+	Elderly	4h	SARS-CoV2	246	20.3491	0	0	0
Hillock	Elderly	4h	SARS-CoV2	243	20.1009	0	0	0
Ionocyte	Elderly	4h	SARS-CoV2	55	4.54959	0	0	0
Secretory	Elderly	4h	SARS-CoV2	1832	151.543	0	0	0
Secretory 2	Elderly	4h	SARS-CoV2	45	3.72239	0	0	0
Secretory 3	Elderly	4h	SARS-CoV2	530	43.8415	0	0	0
Secretory 4	Elderly	4h	SARS-CoV2	208	17.2057	0	0	0
Squamous	Elderly	4h	SARS-CoV2	106	8.7683	0	0	0
Transit epi	Elderly	4h	SARS-CoV2	106	8.7683	0	0	0
Transit epi 2	Elderly	4h	SARS-CoV2	373	30.8545	0	0	0
Basal 1	Paediatric	4h	SARS-CoV2	3	0.461184	0	0	0
Basal 2	Paediatric	4h	SARS-CoV2	6	0.922367	0	0	0
Basal|EMT1	Paediatric	4h	SARS-CoV2	173	26.5949	0	0	0
Basal|EMT2	Paediatric	4h	SARS-CoV2	15	2.30592	0	0	0
Basaloid-like 1	Paediatric	4h	SARS-CoV2	275	42.2752	0	0	0
Basaloid-like 2	Paediatric	4h	SARS-CoV2	295	45.3497	0	0	0
Ciliated 1	Paediatric	4h	SARS-CoV2	649	99.7694	0	0	0
Ciliated 2	Paediatric	4h	SARS-CoV2	223	34.2813	0	0	0
Cycling basal	Paediatric	4h	SARS-CoV2		0	0	0	0
Deutorosomal	Paediatric	4h	SARS-CoV2	54	8.30131	0	0	0
Goblet 1	Paediatric	4h	SARS-CoV2	400	61.4912	0	0	0
Goblet 2	Paediatric	4h	SARS-CoV2	819	125.903	0	0	0
Goblet 2 BPIFA1+	Paediatric	4h	SARS-CoV2	1289	198.155	0	0	0
Goblet 2 inflammatory	Paediatric	4h	SARS-CoV2	26	3.99693	0	0	0
Goblet 2 PLAU+	Paediatric	4h	SARS-CoV2	561	86.2414	0	0	0
Hillock	Paediatric	4h	SARS-CoV2	4	0.614912	0	0	0
Ionocyte	Paediatric	4h	SARS-CoV2	9	1.38355	0	0	0
Secretory	Paediatric	4h	SARS-CoV2	134	20.5995	0	0	0
Secretory 2	Paediatric	4h	SARS-CoV2	532	81.7832	0	0	0
Secretory 3	Paediatric	4h	SARS-CoV2	350	53.8048	0	0	0
Secretory 4	Paediatric	4h	SARS-CoV2	34	5.22675	0	0	0
Squamous	Paediatric	4h	SARS-CoV2	205	31.5142	0	0	0
Transit epi	Paediatric	4h	SARS-CoV2	31	4.76556	0	0	0
Transit epi 2	Paediatric	4h	SARS-CoV2	418	64.2583	0	0	0
Basal 1	Adult	4h	no viral reads		98.8878	1387	1	98.8878
Basal 2	Adult	4h	no viral reads		253.244	3552	1	253.244
Basal|EMT1	Adult	4h	no viral reads		15.6139	219	1	15.6139
Basal|EMT2	Adult	4h	no viral reads		0.0712962	1	1	0.0712962
Basaloid-like 1	Adult	4h	no viral reads		28.8037	404	1	28.8037
Basaloid-like 2	Adult	4h	no viral reads		6.34536	89	1	6.34536
Ciliated 1	Adult	4h	no viral reads		82.9174	1163	1	82.9174
Ciliated 2	Adult	4h	no viral reads		10.1954	143	1	10.1954
Cycling basal	Adult	4h	no viral reads		15.7565	221	1	15.7565
Deutorosomal	Adult	4h	no viral reads		9.62498	135	1	9.62498
Goblet 1	Adult	4h	no viral reads		59.2471	831	1	59.2471
Goblet 2	Adult	4h	no viral reads		9.83887	138	1	9.83887
Goblet 2 BPIFA1+	Adult	4h	no viral reads		13.8315	194	1	13.8315
Goblet 2 inflammatory	Adult	4h	no viral reads		0.0712962	1	1	0.0712962
Goblet 2 PLAU+	Adult	4h	no viral reads		0.784258	11	1	0.784258
Hillock	Adult	4h	no viral reads		35.7194	501	1	35.7194
Ionocyte	Adult	4h	no viral reads		8.69813	122	1	8.69813
Secretory	Adult	4h	no viral reads		236.703	3320	1	236.703
Secretory 2	Adult	4h	no viral reads		0.784258	11	1	0.784258
Secretory 3	Adult	4h	no viral reads		41.2805	579	1	41.2805
Secretory 4	Adult	4h	no viral reads		47.7684	670	1	47.7684
Squamous	Adult	4h	no viral reads		3.06574	43	1	3.06574
Transit epi	Adult	4h	no viral reads		8.98332	126	1	8.98332
Transit epi 2	Adult	4h	no viral reads		11.7639	165	1	11.7639
Basal 1	Elderly	4h	no viral reads		71.6354	866	1	71.6354
Basal 2	Elderly	4h	no viral reads		61.9572	749	1	61.9572
Basal|EMT1	Elderly	4h	no viral reads		105.137	1271	1	105.137
Basal|EMT2	Elderly	4h	no viral reads		0.0827198	1	1	0.0827198
Basaloid-like 1	Elderly	4h	no viral reads		59.8064	723	1	59.8064
Basaloid-like 2	Elderly	4h	no viral reads		81.8926	990	1	81.8926
Ciliated 1	Elderly	4h	no viral reads		69.8983	845	1	69.8983
Ciliated 2	Elderly	4h	no viral reads		14.6414	177	1	14.6414
Cycling basal	Elderly	4h	no viral reads		12.5734	152	1	12.5734
Deutorosomal	Elderly	4h	no viral reads		12.3253	149	1	12.3253
Goblet 1	Elderly	4h	no viral reads		100.918	1220	1	100.918
Goblet 2	Elderly	4h	no viral reads		15.3032	185	1	15.3032
Goblet 2 BPIFA1+	Elderly	4h	no viral reads		83.7952	1013	1	83.7952
Goblet 2 inflammatory	Elderly	4h	no viral reads		0.330879	4	1	0.330879
Goblet 2 PLAU+	Elderly	4h	no viral reads		20.3491	246	1	20.3491
Hillock	Elderly	4h	no viral reads		20.1009	243	1	20.1009
Ionocyte	Elderly	4h	no viral reads		4.54959	55	1	4.54959
Secretory	Elderly	4h	no viral reads		151.543	1832	1	151.543
Secretory 2	Elderly	4h	no viral reads		3.72239	45	1	3.72239
Secretory 3	Elderly	4h	no viral reads		43.8415	530	1	43.8415
Secretory 4	Elderly	4h	no viral reads		17.2057	208	1	17.2057
Squamous	Elderly	4h	no viral reads		8.7683	106	1	8.7683
Transit epi	Elderly	4h	no viral reads		8.7683	106	1	8.7683
Transit epi 2	Elderly	4h	no viral reads		30.8545	373	1	30.8545
Basal 1	Paediatric	4h	no viral reads		0.461184	3	1	0.461184
Basal 2	Paediatric	4h	no viral reads		0.922367	6	1	0.922367
Basal|EMT1	Paediatric	4h	no viral reads		26.5949	173	1	26.5949
Basal|EMT2	Paediatric	4h	no viral reads		2.30592	15	1	2.30592
Basaloid-like 1	Paediatric	4h	no viral reads		42.2752	275	1	42.2752
Basaloid-like 2	Paediatric	4h	no viral reads		45.3497	295	1	45.3497
Ciliated 1	Paediatric	4h	no viral reads		99.7694	649	1	99.7694
Ciliated 2	Paediatric	4h	no viral reads		34.2813	223	1	34.2813
Cycling basal	Paediatric	4h	no viral reads		0	0	0	0
Deutorosomal	Paediatric	4h	no viral reads		8.30131	54	1	8.30131
Goblet 1	Paediatric	4h	no viral reads		61.4912	400	1	61.4912
Goblet 2	Paediatric	4h	no viral reads		125.903	819	1	125.903
Goblet 2 BPIFA1+	Paediatric	4h	no viral reads		198.155	1289	1	198.155
Goblet 2 inflammatory	Paediatric	4h	no viral reads		3.99693	26	1	3.99693
Goblet 2 PLAU+	Paediatric	4h	no viral reads		86.2414	561	1	86.2414
Hillock	Paediatric	4h	no viral reads		0.614912	4	1	0.614912
Ionocyte	Paediatric	4h	no viral reads		1.38355	9	1	1.38355
Secretory	Paediatric	4h	no viral reads		20.5995	134	1	20.5995
Secretory 2	Paediatric	4h	no viral reads		81.7832	532	1	81.7832
Secretory 3	Paediatric	4h	no viral reads		53.8048	350	1	53.8048
Secretory 4	Paediatric	4h	no viral reads		5.22675	34	1	5.22675
Squamous	Paediatric	4h	no viral reads		31.5142	205	1	31.5142
Transit epi	Paediatric	4h	no viral reads		4.76556	31	1	4.76556
Transit epi 2	Paediatric	4h	no viral reads		64.2583	418	1	64.2583
Basal 1	Adult	72h	SARS-CoV2	835	63.0236	68	0.0814371	5.13246
Basal 2	Adult	72h	SARS-CoV2	1563	117.971	87	0.0556622	6.56653
Basal|EMT1	Adult	72h	SARS-CoV2	69	5.20794	52	0.753623	3.92482
Basal|EMT2	Adult	72h	SARS-CoV2	11	0.830251	7	0.636364	0.528342
Basaloid-like 1	Adult	72h	SARS-CoV2	480	36.2291	238	0.495833	17.9636
Basaloid-like 2	Adult	72h	SARS-CoV2	182	13.7369	0	0	0
Ciliated 1	Adult	72h	SARS-CoV2	910	68.6844	95	0.104396	7.17035
Ciliated 2	Adult	72h	SARS-CoV2	189	14.2652	118	0.624339	8.90633
Cycling basal	Adult	72h	SARS-CoV2	300	22.6432	39	0.13	2.94362
Deutorosomal	Adult	72h	SARS-CoV2	67	5.05699	7	0.104478	0.528342
Goblet 1	Adult	72h	SARS-CoV2	1995	150.577	130	0.0651629	9.81206
Goblet 2	Adult	72h	SARS-CoV2	199	15.02	11	0.0552764	0.830251
Goblet 2 BPIFA1+	Adult	72h	SARS-CoV2	234	17.6617	17	0.0726496	1.28312
Goblet 2 inflammatory	Adult	72h	SARS-CoV2	89	6.71749	2	0.0224719	0.150955
Goblet 2 PLAU+	Adult	72h	SARS-CoV2	65	4.90603	0	0	0
Hillock	Adult	72h	SARS-CoV2	591	44.6071	14	0.0236887	1.05668
Ionocyte	Adult	72h	SARS-CoV2	102	7.69869	22	0.215686	1.6605
Secretory	Adult	72h	SARS-CoV2	2055	155.106	297	0.144526	22.4168
Secretory 2	Adult	72h	SARS-CoV2	90	6.79297	58	0.644444	4.37769
Secretory 3	Adult	72h	SARS-CoV2	1787	134.878	1240	0.6939	93.592
Secretory 4	Adult	72h	SARS-CoV2	980	73.9678	417	0.42551	31.4741
Squamous	Adult	72h	SARS-CoV2	23	1.73598	7	0.304348	0.528342
Transit epi	Adult	72h	SARS-CoV2	24	1.81146	7	0.291667	0.528342
Transit epi 2	Adult	72h	SARS-CoV2	409	30.8703	297	0.726161	22.4168
Basal 1	Elderly	72h	SARS-CoV2	565	64.0009	56	0.099115	6.34345
Basal 2	Elderly	72h	SARS-CoV2	1494	169.234	146	0.0977242	16.5383
Basal|EMT1	Elderly	72h	SARS-CoV2	61	6.90983	37	0.606557	4.19121
Basal|EMT2	Elderly	72h	SARS-CoV2	5	0.56638	3	0.6	0.339828
Basaloid-like 1	Elderly	72h	SARS-CoV2	306	34.6624	147	0.480392	16.6516
Basaloid-like 2	Elderly	72h	SARS-CoV2	263	29.7916	3	0.0114068	0.339828
Ciliated 1	Elderly	72h	SARS-CoV2	431	48.8219	26	0.0603248	2.94517
Ciliated 2	Elderly	72h	SARS-CoV2	142	16.0852	77	0.542254	8.72225
Cycling basal	Elderly	72h	SARS-CoV2	119	13.4798	21	0.176471	2.37879
Deutorosomal	Elderly	72h	SARS-CoV2	21	2.37879	2	0.0952381	0.226552
Goblet 1	Elderly	72h	SARS-CoV2	726	82.2383	43	0.0592287	4.87087
Goblet 2	Elderly	72h	SARS-CoV2	390	44.1776	38	0.0974359	4.30449
Goblet 2 BPIFA1+	Elderly	72h	SARS-CoV2	981	111.124	15	0.0152905	1.69914
Goblet 2 inflammatory	Elderly	72h	SARS-CoV2	26	2.94517	2	0.0769231	0.226552
Goblet 2 PLAU+	Elderly	72h	SARS-CoV2	169	19.1436	2	0.0118343	0.226552
Hillock	Elderly	72h	SARS-CoV2	149	16.8781	2	0.0134228	0.226552
Ionocyte	Elderly	72h	SARS-CoV2	39	4.41776	12	0.307692	1.35931
Secretory	Elderly	72h	SARS-CoV2	1451	164.363	121	0.0833908	13.7064
Secretory 2	Elderly	72h	SARS-CoV2	55	6.23018	32	0.581818	3.62483
Secretory 3	Elderly	72h	SARS-CoV2	568	64.3407	323	0.568662	36.5881
Secretory 4	Elderly	72h	SARS-CoV2	323	36.5881	130	0.402477	14.7259
Squamous	Elderly	72h	SARS-CoV2	67	7.58949	6	0.0895522	0.679656
Transit epi	Elderly	72h	SARS-CoV2	25	2.8319	15	0.6	1.69914
Transit epi 2	Elderly	72h	SARS-CoV2	452	51.2007	257	0.568584	29.1119
Basal 1	Paediatric	72h	SARS-CoV2	7	1.45319	2	0.285714	0.415196
Basal 2	Paediatric	72h	SARS-CoV2	5	1.03799	0	0	0
Basal|EMT1	Paediatric	72h	SARS-CoV2	52	10.7951	29	0.557692	6.02034
Basal|EMT2	Paediatric	72h	SARS-CoV2	60	12.4559	14	0.233333	2.90637
Basaloid-like 1	Paediatric	72h	SARS-CoV2	93	19.3066	20	0.215054	4.15196
Basaloid-like 2	Paediatric	72h	SARS-CoV2	113	23.4586	2	0.0176991	0.415196
Ciliated 1	Paediatric	72h	SARS-CoV2	551	114.387	60	0.108893	12.4559
Ciliated 2	Paediatric	72h	SARS-CoV2	229	47.54	124	0.541485	25.7422
Cycling basal	Paediatric	72h	SARS-CoV2	4	0.830392	2	0.5	0.415196
Deutorosomal	Paediatric	72h	SARS-CoV2	27	5.60515	1	0.037037	0.207598
Goblet 1	Paediatric	72h	SARS-CoV2	315	65.3934	19	0.0603175	3.94436
Goblet 2	Paediatric	72h	SARS-CoV2	479	99.4395	36	0.0751566	7.47353
Goblet 2 BPIFA1+	Paediatric	72h	SARS-CoV2	290	60.2034	44	0.151724	9.13432
Goblet 2 inflammatory	Paediatric	72h	SARS-CoV2	1417	294.166	244	0.172195	50.6539
Goblet 2 PLAU+	Paediatric	72h	SARS-CoV2	258	53.5603	41	0.158915	8.51152
Hillock	Paediatric	72h	SARS-CoV2	6	1.24559	0	0	0
Ionocyte	Paediatric	72h	SARS-CoV2	11	2.28358	2	0.181818	0.415196
Secretory	Paediatric	72h	SARS-CoV2	53	11.0027	7	0.132075	1.45319
Secretory 2	Paediatric	72h	SARS-CoV2	152	31.5549	74	0.486842	15.3623
Secretory 3	Paediatric	72h	SARS-CoV2	114	23.6662	60	0.526316	12.4559
Secretory 4	Paediatric	72h	SARS-CoV2	6	1.24559	2	0.333333	0.415196
Squamous	Paediatric	72h	SARS-CoV2	108	22.4206	5	0.0462963	1.03799
Transit epi	Paediatric	72h	SARS-CoV2	6	1.24559	2	0.333333	0.415196
Transit epi 2	Paediatric	72h	SARS-CoV2	461	95.7027	217	0.470716	45.0488
Basal 1	Adult	72h	no viral reads		63.0236	767	0.918563	57.8912
Basal 2	Adult	72h	no viral reads		117.971	1476	0.944338	111.405
Basal|EMT1	Adult	72h	no viral reads		5.20794	17	0.246377	1.28312
Basal|EMT2	Adult	72h	no viral reads		0.830251	4	0.363636	0.30191
Basaloid-like 1	Adult	72h	no viral reads		36.2291	242	0.504167	18.2655
Basaloid-like 2	Adult	72h	no viral reads		13.7369	182	1	13.7369
Ciliated 1	Adult	72h	no viral reads		68.6844	815	0.895604	61.5141
Ciliated 2	Adult	72h	no viral reads		14.2652	71	0.375661	5.3589
Cycling basal	Adult	72h	no viral reads		22.6432	261	0.87	19.6996
Deutorosomal	Adult	72h	no viral reads		5.05699	60	0.895522	4.52864
Goblet 1	Adult	72h	no viral reads		150.577	1865	0.934837	140.765
Goblet 2	Adult	72h	no viral reads		15.02	188	0.944724	14.1898
Goblet 2 BPIFA1+	Adult	72h	no viral reads		17.6617	217	0.92735	16.3786
Goblet 2 inflammatory	Adult	72h	no viral reads		6.71749	87	0.977528	6.56653
Goblet 2 PLAU+	Adult	72h	no viral reads		4.90603	65	1	4.90603
Hillock	Adult	72h	no viral reads		44.6071	577	0.976311	43.5505
Ionocyte	Adult	72h	no viral reads		7.69869	80	0.784314	6.03819
Secretory	Adult	72h	no viral reads		155.106	1758	0.855474	132.689
Secretory 2	Adult	72h	no viral reads		6.79297	32	0.355556	2.41528
Secretory 3	Adult	72h	no viral reads		134.878	547	0.3061	41.2861
Secretory 4	Adult	72h	no viral reads		73.9678	563	0.57449	42.4938
Squamous	Adult	72h	no viral reads		1.73598	16	0.695652	1.20764
Transit epi	Adult	72h	no viral reads		1.81146	17	0.708333	1.28312
Transit epi 2	Adult	72h	no viral reads		30.8703	112	0.273839	8.45347
Basal 1	Elderly	72h	no viral reads		64.0009	509	0.900885	57.6575
Basal 2	Elderly	72h	no viral reads		169.234	1348	0.902276	152.696
Basal|EMT1	Elderly	72h	no viral reads		6.90983	24	0.393443	2.71862
Basal|EMT2	Elderly	72h	no viral reads		0.56638	2	0.4	0.226552
Basaloid-like 1	Elderly	72h	no viral reads		34.6624	159	0.519608	18.0109
Basaloid-like 2	Elderly	72h	no viral reads		29.7916	260	0.988593	29.4517
Ciliated 1	Elderly	72h	no viral reads		48.8219	405	0.939675	45.8768
Ciliated 2	Elderly	72h	no viral reads		16.0852	65	0.457746	7.36294
Cycling basal	Elderly	72h	no viral reads		13.4798	98	0.823529	11.101
Deutorosomal	Elderly	72h	no viral reads		2.37879	19	0.904762	2.15224
Goblet 1	Elderly	72h	no viral reads		82.2383	683	0.940771	77.3675
Goblet 2	Elderly	72h	no viral reads		44.1776	352	0.902564	39.8731
Goblet 2 BPIFA1+	Elderly	72h	no viral reads		111.124	966	0.984709	109.425
Goblet 2 inflammatory	Elderly	72h	no viral reads		2.94517	24	0.923077	2.71862
Goblet 2 PLAU+	Elderly	72h	no viral reads		19.1436	167	0.988166	18.9171
Hillock	Elderly	72h	no viral reads		16.8781	147	0.986577	16.6516
Ionocyte	Elderly	72h	no viral reads		4.41776	27	0.692308	3.05845
Secretory	Elderly	72h	no viral reads		164.363	1330	0.916609	150.657
Secretory 2	Elderly	72h	no viral reads		6.23018	23	0.418182	2.60535
Secretory 3	Elderly	72h	no viral reads		64.3407	245	0.431338	27.7526
Secretory 4	Elderly	72h	no viral reads		36.5881	193	0.597523	21.8623
Squamous	Elderly	72h	no viral reads		7.58949	61	0.910448	6.90983
Transit epi	Elderly	72h	no viral reads		2.8319	10	0.4	1.13276
Transit epi 2	Elderly	72h	no viral reads		51.2007	195	0.431416	22.0888
Basal 1	Paediatric	72h	no viral reads		1.45319	5	0.714286	1.03799
Basal 2	Paediatric	72h	no viral reads		1.03799	5	1	1.03799
Basal|EMT1	Paediatric	72h	no viral reads		10.7951	23	0.442308	4.77476
Basal|EMT2	Paediatric	72h	no viral reads		12.4559	46	0.766667	9.54951
Basaloid-like 1	Paediatric	72h	no viral reads		19.3066	73	0.784946	15.1547
Basaloid-like 2	Paediatric	72h	no viral reads		23.4586	111	0.982301	23.0434
Ciliated 1	Paediatric	72h	no viral reads		114.387	491	0.891107	101.931
Ciliated 2	Paediatric	72h	no viral reads		47.54	105	0.458515	21.7978
Cycling basal	Paediatric	72h	no viral reads		0.830392	2	0.5	0.415196
Deutorosomal	Paediatric	72h	no viral reads		5.60515	26	0.962963	5.39755
Goblet 1	Paediatric	72h	no viral reads		65.3934	296	0.939683	61.449
Goblet 2	Paediatric	72h	no viral reads		99.4395	443	0.924843	91.966
Goblet 2 BPIFA1+	Paediatric	72h	no viral reads		60.2034	246	0.848276	51.0691
Goblet 2 inflammatory	Paediatric	72h	no viral reads		294.166	1173	0.827805	243.513
Goblet 2 PLAU+	Paediatric	72h	no viral reads		53.5603	217	0.841085	45.0488
Hillock	Paediatric	72h	no viral reads		1.24559	6	1	1.24559
Ionocyte	Paediatric	72h	no viral reads		2.28358	9	0.818182	1.86838
Secretory	Paediatric	72h	no viral reads		11.0027	46	0.867925	9.54951
Secretory 2	Paediatric	72h	no viral reads		31.5549	78	0.513158	16.1927
Secretory 3	Paediatric	72h	no viral reads		23.6662	54	0.473684	11.2103
Secretory 4	Paediatric	72h	no viral reads		1.24559	4	0.666667	0.830392
Squamous	Paediatric	72h	no viral reads		22.4206	103	0.953704	21.3826
Transit epi	Paediatric	72h	no viral reads		1.24559	4	0.666667	0.830392
Transit epi 2	Paediatric	72h	no viral reads		95.7027	244	0.529284	50.6539

## Sheet: Figure 1h
age_group	percentage_dsRNA_signal_per_section
<12y	5.52
<12y	1.69
<12y	4.81
<12y	3.39
<12y	0.63
<12y	1.15
<12y	2.84
<12y	10.22
30-50y	2.99
30-50y	6.05
30-50y	24.27
30-50y	27.29
30-50y	0.72
>70y	26.52
>70y	4.06
>70y	11.04
>70y	23.98
>70y	6.51
>70y	26.51
>70y	13.86
Image Meta Data
Resolution: 3.7940 pixels per µm
Voxel size: 0.2636x0.2636x0.5 µm^3
Bits per pixel: 16 (unsigned)
Width (x): 134.9511 µm (512)
Height (y): 134.9511 µm (512)
Depth (z): 0.5n µm
No threshold
ScaleToFit: false
Uncalibrated
Coordinate origin: 0,0,0
No properties
No overlay
No selection

## Sheet: Figure 1k
Age_group	Protein	Site	ave	FC
Elderly	3a	Intracellular	473.16	1.33937
Elderly	M	Intracellular	1600.23	2.05664
Elderly	N	Intracellular	17140.3	4.12087
Elderly	S	Intracellular	308.986	3.31576
Adult	3a	Intracellular	206.368	1.61822
Adult	M	Intracellular	432.786	2.19691
Adult	N	Intracellular	4447.05	1.53195
Adult	S	Intracellular	138.855	1.16323
Paed	3a	Intracellular	257.03	1.19652
Paed	M	Intracellular	237.54	0.916445
Paed	N	Intracellular	2999.67	0.896357
Paed	S	Intracellular	123.384	2.14708
Elderly	3a	Extracellular	0	NA
Elderly	8	Extracellular	12135.4	223.298
Elderly	9b	Extracellular	1216.74	56.75
Elderly	M	Extracellular	36988	21.0464
Elderly	S	Extracellular	5706	0.4498
Adult	3a	Extracellular	10.61	0.155232
Adult	8	Extracellular	841.5	19.3412
Adult	9b	Extracellular	117.08	3.9292
Adult	M	Extracellular	6560	1.91
Adult	S	Extracellular	9852	0.4646
Paed	3a	Extracellular	118.3	0.318
Paed	8	Extracellular	173.4	1.8422
Paed	9b	Extracellular	42.89	0.5876
Paed	M	Extracellular	3724	1.0268
Paed	S	Extracellular	11490	0.8926

## Sheet: Figure 1l
age_group	donor	timepoint	site	pfu
Paed	276	4h	ASL	NA
Paed	277	4h	ASL	NA
Paed	285	4h	ASL	NA
Paed	286	4h	ASL	NA
Paed	291	4h	ASL	NA
Paed	905	4h	ASL	NA
Paed	906	4h	ASL	NA
Paed	931	4h	ASL	NA
Paed	932	4h	ASL	NA
Paed	933	4h	ASL	NA
Paed	942	4h	ASL	NA
Paed	945	4h	ASL	NA
Paed	946	4h	ASL	NA
Paed	947	4h	ASL	NA
Paed	276	24h	ASL	50
Paed	277	24h	ASL	0.1
Paed	285	24h	ASL	0.1
Paed	286	24h	ASL	0.1
Paed	291	24h	ASL	0.1
Paed	905	24h	ASL	NA
Paed	906	24h	ASL	0.1
Paed	931	24h	ASL	125
Paed	932	24h	ASL	125
Paed	933	24h	ASL	0.1
Paed	942	24h	ASL	0.1
Paed	945	24h	ASL	0.1
Paed	946	24h	ASL	0.1
Paed	947	24h	ASL	0.1
Paed	276	72h	ASL	850
Paed	277	72h	ASL	0.1
Paed	285	72h	ASL	2500
Paed	286	72h	ASL	0.1
Paed	291	72h	ASL	475
Paed	905	72h	ASL	19500
Paed	906	72h	ASL	57500
Paed	931	72h	ASL	112.5
Paed	932	72h	ASL	1662.5
Paed	933	72h	ASL	75
Paed	942	72h	ASL	0.1
Paed	945	72h	ASL	0.1
Paed	946	72h	ASL	2500
Paed	947	72h	ASL	450
Adult	164	4h	ASL	NA
Adult	226	4h	ASL	NA
Adult	354	4h	ASL	NA
Adult	907	4h	ASL	NA
Adult	910	4h	ASL	NA
Adult	925	4h	ASL	NA
Adult	926	4h	ASL	NA
Adult	927	4h	ASL	NA
Adult	928	4h	ASL	NA
Adult	164	24h	ASL	0.1
Adult	226	24h	ASL	0.1
Adult	354	24h	ASL	25
Adult	907	24h	ASL	NA
Adult	910	24h	ASL	50
Adult	925	24h	ASL	0.1
Adult	926	24h	ASL	NA
Adult	927	24h	ASL	0.1
Adult	928	24h	ASL	0.1
Adult	164	72h	ASL	750000
Adult	226	72h	ASL	12300
Adult	354	72h	ASL	750000
Adult	907	72h	ASL	1750
Adult	910	72h	ASL	4500
Adult	925	72h	ASL	750000
Adult	926	72h	ASL	2500
Adult	927	72h	ASL	17937.5
Adult	928	72h	ASL	NA
Elderly	357	4h	ASL	NA
Elderly	901	4h	ASL	NA
Elderly	902	4h	ASL	NA
Elderly	903	4h	ASL	NA
Elderly	937	4h	ASL	NA
Elderly	938	4h	ASL	NA
Elderly	939	4h	ASL	NA
Elderly	940	4h	ASL	NA
Elderly	357	24h	ASL	0.1
Elderly	901	24h	ASL	0.1
Elderly	902	24h	ASL	50
Elderly	903	24h	ASL	75
Elderly	937	24h	ASL	162.5
Elderly	938	24h	ASL	250
Elderly	939	24h	ASL	0.1
Elderly	940	24h	ASL	75
Elderly	357	72h	ASL	4294750
Elderly	901	72h	ASL	65000
Elderly	902	72h	ASL	120000
Elderly	903	72h	ASL	1250
Elderly	937	72h	ASL	6250
Elderly	938	72h	ASL	625000
Elderly	939	72h	ASL	3500000
Elderly	940	72h	ASL	800
Paed	276	4h	Cell	NA
Paed	277	4h	Cell	NA
Paed	285	4h	Cell	NA
Paed	286	4h	Cell	NA
Paed	291	4h	Cell	NA
Paed	905	4h	Cell	NA
Paed	906	4h	Cell	NA
Paed	931	4h	Cell	NA
Paed	932	4h	Cell	NA
Paed	933	4h	Cell	NA
Paed	942	4h	Cell	NA
Paed	945	4h	Cell	NA
Paed	946	4h	Cell	NA
Paed	947	4h	Cell	NA
Paed	276	24h	Cell	NA
Paed	277	24h	Cell	0.1
Paed	285	24h	Cell	NA
Paed	286	24h	Cell	0.1
Paed	291	24h	Cell	150
Paed	905	24h	Cell	1000
Paed	906	24h	Cell	NA
Paed	931	24h	Cell	100
Paed	932	24h	Cell	100
Paed	933	24h	Cell	0.1
Paed	942	24h	Cell	0.1
Paed	945	24h	Cell	0.1
Paed	946	24h	Cell	100
Paed	947	24h	Cell	0.1
Paed	276	72h	Cell	1025
Paed	277	72h	Cell	0.1
Paed	285	72h	Cell	7750
Paed	286	72h	Cell	0.1
Paed	291	72h	Cell	25
Paed	905	72h	Cell	NA
Paed	906	72h	Cell	NA
Paed	931	72h	Cell	75
Paed	932	72h	Cell	45000
Paed	933	72h	Cell	25
Paed	942	72h	Cell	0.1
Paed	945	72h	Cell	0.1
Paed	946	72h	Cell	100000
Paed	947	72h	Cell	1575
Adult	164	4h	Cell	NA
Adult	226	4h	Cell	NA
Adult	354	4h	Cell	NA
Adult	907	4h	Cell	NA
Adult	910	4h	Cell	NA
Adult	925	4h	Cell	NA
Adult	926	4h	Cell	NA
Adult	927	4h	Cell	NA
Adult	928	4h	Cell	NA
Adult	226	24h	Cell	350
Adult	354	24h	Cell	NA
Adult	907	24h	Cell	1000
Adult	910	24h	Cell	1250
Adult	925	24h	Cell	0.1
Adult	926	24h	Cell	50
Adult	226	72h	Cell	9500
Adult	910	72h	Cell	5500
Adult	925	72h	Cell	900000
Adult	926	72h	Cell	62500
Elderly	357	4h	Cell	NA
Elderly	901	4h	Cell	NA
Elderly	902	4h	Cell	NA
Elderly	903	4h	Cell	NA
Elderly	937	4h	Cell	NA
Elderly	938	4h	Cell	NA
Elderly	939	4h	Cell	NA
Elderly	940	4h	Cell	NA
Elderly	901	24h	Cell	0.1
Elderly	902	24h	Cell	312.5
Elderly	903	24h	Cell	87.5
Elderly	937	24h	Cell	0.1
Elderly	938	24h	Cell	325
Elderly	940	24h	Cell	175
Elderly	902	72h	Cell	1462575
Elderly	903	72h	Cell	1050
Elderly	937	72h	Cell	15000
Elderly	938	72h	Cell	10000000
Elderly	939	72h	Cell	100000000
Elderly	940	72h	Cell	25000
Paed	276	24h	combined	50
Paed	277	24h	combined	0.2
Paed	285	24h	combined	0.1
Paed	286	24h	combined	0.2
Paed	291	24h	combined	150.1
Paed	905	24h	combined	1000
Paed	906	24h	combined	0.1
Paed	931	24h	combined	225
Paed	932	24h	combined	225
Paed	933	24h	combined	0.2
Paed	942	24h	combined	0.2
Paed	945	24h	combined	0.2
Paed	946	24h	combined	100.1
Paed	947	24h	combined	0.2
Paed	276	72h	combined	1875
Paed	277	72h	combined	0.2
Paed	285	72h	combined	10250
Paed	286	72h	combined	0.2
Paed	291	72h	combined	500
Paed	905	72h	combined	19500
Paed	906	72h	combined	57500
Paed	931	72h	combined	187.5
Paed	932	72h	combined	46662.5
Paed	933	72h	combined	100
Paed	942	72h	combined	0.2
Paed	945	72h	combined	0.2
Paed	946	72h	combined	102500
Paed	947	72h	combined	2025
Adult	164	24h	combined	0.1
Adult	226	24h	combined	350.1
Adult	354	24h	combined	25
Adult	907	24h	combined	1000
Adult	910	24h	combined	1300
Adult	925	24h	combined	0.2
Adult	926	24h	combined	50
Adult	927	24h	combined	0.1
Adult	928	24h	combined	0.1
Adult	164	72h	combined	750000
Adult	226	72h	combined	22150.1
Adult	354	72h	combined	750025
Adult	907	72h	combined	2750
Adult	910	72h	combined	11300
Adult	925	72h	combined	1.65e+06
Adult	926	72h	combined	65050
Adult	927	72h	combined	17937.6
Adult	928	72h	combined	0.1
Elderly	357	24h	combined	0.1
Elderly	901	24h	combined	0.2
Elderly	902	24h	combined	362.5
Elderly	903	24h	combined	162.5
Elderly	937	24h	combined	162.6
Elderly	938	24h	combined	575
Elderly	939	24h	combined	0.1
Elderly	940	24h	combined	250
Elderly	357	72h	combined	4294750
Elderly	901	72h	combined	65000
Elderly	902	72h	combined	1582575
Elderly	903	72h	combined	2300
Elderly	937	72h	combined	21250
Elderly	938	72h	combined	10625000
Elderly	939	72h	combined	103500000
Elderly	940	72h	combined	25800
Elderly	357	4h	combined	NA
Elderly	901	4h	combined	NA
Elderly	902	4h	combined	NA
Elderly	903	4h	combined	NA
Elderly	937	4h	combined	NA
Elderly	938	4h	combined	NA
Elderly	939	4h	combined	NA
Elderly	940	4h	combined	NA
Adult	164	4h	combined	NA
Adult	226	4h	combined	NA
Adult	354	4h	combined	NA
Adult	907	4h	combined	NA
Adult	910	4h	combined	NA
Adult	925	4h	combined	NA
Adult	926	4h	combined	NA
Adult	927	4h	combined	NA

## Sheet: Figure 2A
Image Meta Data
Resolution: 2.2764 pixels per µm
Voxel size: 0.44x0.44x0.49 µm
Bits per pixel: 16 (unsigned)
Width (x): 224.92 µm (512)
Depth (z): 0.5n µm
No threshold
Composite mode: "color"
Uncalibrated
Coordinate origin: 0,0,0
No properties
No overlay
No selection

## Sheet: Figure 2b
Age_group	Treatment	Culture_thickness_um
Paed	Mock	26.8461																																Elderly	78.2919	40.903	28.2123	42.1236	33.0446	32.4444	25			70.2872	24.2588	17.6206	28.115	29.2374	28.1917
Paed	Mock	7.90733
Paed	Mock	30.1161
Paed	Mock	30.0184
Paed	Mock	13.7159
Paed	Mock	24.3077
Paed	Mock	26.1137
Paed	Mock	13.0818
Paed	Mock	5.138
Paed	Infected	25.6742
Paed	Infected	7.32156
Paed	Infected	32.6541
Paed	Infected	39.0971
Paed	Infected	14.3014
Paed	Infected	18.9383
Paed	Infected	30.2137
Paed	Infected	13.2615
Paed	Infected	6.5213
Adult	Mock	34.6554
Adult	Mock	41.5377
Adult	Mock	27.8889
Adult	Mock	14.0926
Adult	Mock	11.9293
Adult	Infected	29.1398
Adult	Infected	34.7042
Adult	Infected	21.1938
Adult	Infected	11.7978
Adult	Infected	9.25929
Elderly	Mock	78.2919
Elderly	Mock	40.903
Elderly	Mock	28.2123
Elderly	Mock	42.1236
Elderly	Mock	33.0446
Elderly	Mock	32.4444
Elderly	Mock	25
Elderly	Infected	70.2872
Elderly	Infected	24.2588
Elderly	Infected	17.6206
Elderly	Infected	28.115
Elderly	Infected	29.2374
Elderly	Infected	28.1917
Elderly	Infected	16.1598
[truncated: 1 more columns]

## Sheet: Figure 2c
Age_group	treatment	Donor ID	Ω_per_cm2
Paed	Mock	p1	211
Paed	Mock	p2	550
Paed	Mock	p3	646
Paed	Mock	p4	581
Paed	Mock	p5	557
Paed	Mock	p6	350
Paed	Mock	p7	386
Paed	Mock	p8	1144
Paed	Mock	p9	718
Paed	Mock	p10	447
Paed	Mock	p11	713
Paed	Infected	p1	273
Paed	Infected	p2	594.5
Paed	Infected	p3	664.5
Paed	Infected	p4	458
Paed	Infected	p5	530
Paed	Infected	p6	302.5
Paed	Infected	p7	355
Paed	Infected	p8	1028
Paed	Infected	p9	662.5
Paed	Infected	p10	420
Paed	Infected	p11	879
Adult	Mock	a1	810
Adult	Mock	a2	640
Adult	Mock	a3	324
Adult	Mock	a4	332
Adult	Infected	a1	931.5
Adult	Infected	a2	490.5
Adult	Infected	a3	355.5
Adult	Infected	a4	356
Elderly	Mock	e1	419
Elderly	Mock	e2	409
Elderly	Mock	e3	283
Elderly	Mock	e4	484
Elderly	Mock	e5	503
Elderly	Mock	e6	552
Elderly	Mock	e7	426
Elderly	Infected	e1	309
Elderly	Infected	e2	330
Elderly	Infected	e3	245.5
Elderly	Infected	e4	374
Elderly	Infected	e5	501.5
Elderly	Infected	e6	503.5
Elderly	Infected	e7	438

## Sheet: Figure 2d
Age_group	treatment	Donor ID	number_non-basal_krt5_positive_cells_per_section
Paed	Mock	p1	21
Paed	Mock	p2	0
Paed	Mock	p3	4
Paed	Mock	p4	20
Paed	Mock	p5	12
Paed	Mock	p6	25
Paed	Mock	p7	97
Paed	Infected	p1	20
Paed	Infected	p2	0
Paed	Infected	p3	76
Paed	Infected	p4	32
Paed	Infected	p5	32
Paed	Infected	p6	18
Paed	Infected	p7	113
Adult	Mock	a1	8
Adult	Mock	a2	3
Adult	Mock	a3	0
Adult	Mock	a4	9
Adult	Mock	a5	13
Adult	Infected	a1	18
Adult	Infected	a2	66
Adult	Infected	a3	12
Adult	Infected	a4	96
Adult	Infected	a5	23
Elderly	Mock	e1	80
Elderly	Mock	e2	14
Elderly	Mock	e3	0
Elderly	Mock	e4	96
Elderly	Mock	e5	37
Elderly	Infected	e1	168
Elderly	Infected	e2	72
Elderly	Infected	e3	34
Elderly	Infected	e4	234
Elderly	Infected	e5	63

[truncated: 25 more sheets: Figure 2e, Figure 2g, Figure 2l, Figure 2m, Figure 3e, Figure 3g, Figure 3h, Figure 3i, Figure 4b, Figure 4c, Figure 4de, Figure 5a, Figure 5c, Figure 5d, Figure 5e, Figure 6c, Figure 6d, Figure 6e, Figure 6f, Figure 6g …]
