# Supplementary material for: Age-specific nasal epithelial responses to SARS-CoV-2 infection
Source: Nat Microbiol. 2024 Apr 15;9(5):1293–311. doi: 10.1038/s41564-024-01658-1 (PMC11087271; doi:10.1038/s41564-024-01658-1)
Supplement: Supplementary file 5 — Statistical source data. [file 41564_2024_1658_MOESM5_ESM.xlsx]

## Sheet: Ext Figure 1c
age_group	treatment	phase	perc
Adult	All	G1	59.9118
Adult	All	G2M	5.56554
Adult	All	S	34.5227
Adult	SARS	G1	61.6073
Adult	SARS	G2M	5.10958
Adult	SARS	S	33.2831
Adult	mock	G1	57.3447
Adult	mock	G2M	6.25587
Adult	mock	S	36.3994
Elderly	All	G1	60.822
Elderly	All	G2M	5.97999
Elderly	All	S	33.198
Elderly	SARS	G1	63.3193
Elderly	SARS	G2M	4.8351
Elderly	SARS	S	31.8456
Elderly	mock	G1	58.0958
Elderly	mock	G2M	7.22986
Elderly	mock	S	34.6743
Paediatric	All	G1	70.5795
Paediatric	All	G2M	4.18339
Paediatric	All	S	25.2371
Paediatric	SARS	G1	72.8398
Paediatric	SARS	G2M	3.8978
Paediatric	SARS	S	23.2624
Paediatric	mock	G1	68.622
Paediatric	mock	G2M	4.4307
Paediatric	mock	S	26.9473

## Sheet: Ext Figure 1g
annotation_v5	age_group	perc	per_1000
Basal 1	Adult	9.26	92.59
Basal 2	Adult	21.08	210.79
Basal|EMT1	Adult	0.77	7.74
Basal|EMT2	Adult	0.02	0.2
Basaloid-like 1	Adult	1.41	14.14
Basaloid-like 2	Adult	2.15	21.53
Ciliated 1	Adult	10.65	106.49
Ciliated 2	Adult	0.38	3.78
Cycling basal	Adult	4.12	41.25
Deutorosomal	Adult	2.2	22.01
Goblet 1	Adult	11.71	117.1
Goblet 2	Adult	2.56	25.64
Goblet 2 BPIFA1+	Adult	2.67	26.69
Goblet 2 inflammatory	Adult	0.19	1.86
Goblet 2 PLAU+	Adult	0.54	5.44
Hillock	Adult	5.35	53.47
Ionocyte	Adult	0.67	6.69
Secretory	Adult	18.6	186.01
Secretory 2	Adult	0.19	1.87
Secretory 3	Adult	1.45	14.49
Secretory 4	Adult	2.23	22.34
Squamous	Adult	0.39	3.85
Transit epi	Adult	1.07	10.73
Transit epi 2	Adult	0.33	3.3
Basal 1	Elderly	6.99	69.88
Basal 2	Elderly	16.1	161.05
Basal|EMT1	Elderly	2.57	25.66
Basal|EMT2	Elderly	0.03	0.31
Basaloid-like 1	Elderly	2.11	21.09
Basaloid-like 2	Elderly	6.99	69.88
Ciliated 1	Elderly	7.64	76.43
Ciliated 2	Elderly	0.57	5.73
Cycling basal	Elderly	3.22	32.19
Deutorosomal	Elderly	1.68	16.82
Goblet 1	Elderly	10.73	107.32
Goblet 2	Elderly	2.85	28.5
Goblet 2 BPIFA1+	Elderly	8.4	84
Goblet 2 inflammatory	Elderly	0.1	0.99
Goblet 2 PLAU+	Elderly	2.69	26.94
Hillock	Elderly	2.6	25.98
Ionocyte	Elderly	0.33	3.34
Secretory	Elderly	17.03	170.34
Secretory 2	Elderly	0.25	2.51
Secretory 3	Elderly	1.85	18.51
Secretory 4	Elderly	2.2	22.05
Squamous	Elderly	1.63	16.33
Transit epi	Elderly	0.72	7.2
Transit epi 2	Elderly	0.7	6.96
Basal 1	Paediatric	0.03	0.31
Basal 2	Paediatric	0.04	0.41
Basal|EMT1	Paediatric	1.54	15.4
Basal|EMT2	Paediatric	0.5	4.96
Basaloid-like 1	Paediatric	1.53	15.27
Basaloid-like 2	Paediatric	6.7	67.05
Ciliated 1	Paediatric	10.01	100.08
Ciliated 2	Paediatric	0.99	9.87
Cycling basal	Paediatric	0.03	0.27
Deutorosomal	Paediatric	0.96	9.6
Goblet 1	Paediatric	3.21	32.1
Goblet 2	Paediatric	19.48	194.83
Goblet 2 BPIFA1+	Paediatric	23.84	238.44
Goblet 2 inflammatory	Paediatric	6.25	62.52
Goblet 2 PLAU+	Paediatric	17.78	177.83
Hillock	Paediatric	0.05	0.53
Ionocyte	Paediatric	0.08	0.79
Secretory	Paediatric	1.27	12.73
Secretory 2	Paediatric	1.81	18.14
Secretory 3	Paediatric	0.43	4.32
Secretory 4	Paediatric	0.12	1.25
Squamous	Paediatric	1.96	19.6
Transit epi	Paediatric	0.28	2.81
Transit epi 2	Paediatric	1.09	10.88

## Sheet: Ext Figure 1h
Image Meta Data
Resolution: 2.2764 pixels per µm
Voxel size: 0.44x0.44x0.49 µm
Bits per pixel: 16 (unsigned)
Width (x): 224.92 µm (512)
Height (y): 224.92 µm (512)
Depth (z): 0.5n µm
No threshold
Composite mode: "color"
Uncalibrated
Coordinate origin: 0,0,0
No properties
No overlay
No selection

## Sheet: Ext Figure 2a
age_group	Cilliary_beat_frequency_(hz)
30-50y	5.85
30-50y	4.5
30-50y	5.63
30-50y	4.93
30-50y	5.61
30-50y	5.8
<12y	4.85
<12y	5.99
<12y	5.03
<12y	3.63
<12y	3.42
<12y	3.22
>70y	5.85
>70y	4.76
>70y	5.63
>70y	8.91
>70y	5.61
>70y	5.01
>70y	3.88

## Sheet: Ext Figure 2b
age_group	tubulin_percentage_signal_coverage_per_section
<12y	5.16
<12y	7.27
<12y	7.97
<12y	16.04
<12y	8.42
<12y	18.75
30-50y	2.16
30-50y	6.61
30-50y	2.77
30-50y	21.04
>70y	22.83
>70y	12.79
>70y	1.41
>70y	18.68
>70y	3.38

## Sheet: Ext Figure 2c
age_group	time	percentage_scratch_closure_
<12	0	0
<12	0	0
<12	0	0
<12	0	0
<12	0	0
<12	0	0
<12	0	0
<12	0	0
<12	2	5.10382
<12	2	0.593682
<12	2	-1.45776
<12	2	-41.0142
<12	2	2.81899
<12	2	16.9319
<12	2	-15.5503
<12	2	2.55926
<12	4	7.64293
<12	4	23.203
<12	4	3.2178
<12	4	-30.7591
<12	4	3.30053
<12	4	22.2002
<12	4	-7.11872
<12	4	13.1288
<12	8	20.8406
<12	8	32.7091
<12	8	18.7479
<12	8	-3.52157
<12	8	21.2001
<12	8	28.5713
<12	8	-0.86729
<12	8	17.8564
<12	12	29.62
<12	12	45.4146
<12	12	32.4385
<12	12	10.1418
<12	12	33.859
<12	12	37.4594
<12	12	8.54638
<12	12	30.8422
<12	16	44.1136
<12	16	54.7114
<12	16	56.6239
<12	16	16.7428
<12	16	51.7883
<12	16	36.0056
<12	16	45.0859
<12	20	72.8392
<12	20	34.6161
<12	20	69.6425
<12	20	52.0881
<12	20	44.0858
<12	20	57.0541
<12	24	65.1357
<12	24	62.6163
<12	24	81.3383
<12	24	46.9401
<12	24	77.087
<12	24	60.9731
<12	24	48.0604
<12	24	56.242
>70	0	0
>70	0	0
>70	0	0
>70	0	0
>70	0	0
>70	0	0
>70	0	0
>70	0	0
>70	2	12.3191
>70	2	-2.32909
>70	2	-3.65956
>70	2	-12.5331
>70	2	-0.04906
>70	2	20.6279
>70	2	-14.9434
>70	2	-2.64118
>70	4	13.338
>70	4	12.1503
>70	4	-5.60669
>70	4	-8.8727
>70	4	2.11674
>70	4	27.4718
>70	4	-7.40361
>70	4	1.57214
>70	8	33.1024
>70	8	26.9339
>70	8	9.15455
>70	8	7.08078
>70	8	12.0127
>70	8	37.3345
>70	8	37.6276
>70	8	25.0118
>70	12	42.8012
>70	12	21.784
>70	12	25.292
>70	12	16.1687
>70	12	24.5443
>70	12	54.6253
>70	12	63.5768
>70	12	32.6889
>70	16	46.2658
>70	16	29.9775
>70	16	34.3578
>70	16	26.0743
>70	16	35.6849
>70	16	67.2537
>70	16	67.5135
>70	16	35.6346
>70	20	44.888
>70	20	37.1788
>70	20	42.2851
>70	20	67.8456
>70	20	72.4944
>70	20	53.3523
>70	24	63.7048
>70	24	45.1863
>70	24	50.4212
>70	24	48.2356
>70	24	49.2483
>70	24	80.0647
>70	24	79.8101
>70	24	65.2065
30-50	0	0
30-50	0	0
30-50	0	0
30-50	2	4.69626
30-50	2	8.82818
30-50	2	9.31835
30-50	4	31.9822
30-50	4	15.0136
30-50	4	11.4132
30-50	8	32.9883
30-50	8	46.8147
30-50	8	19.7628
30-50	12	45.5924
30-50	12	50.321
30-50	12	19.8395
30-50	16	55.086
30-50	16	61.4498
30-50	16	24.2761
30-50	20	61.1007
30-50	20	64.6766
30-50	20	22.5684
30-50	24	67.2353
30-50	24	67.7855
30-50	24	28.0189

## Sheet: Ext Figure 2d
age_group	culture_thckness_um
<12	26.8461
<12	7.90733
<12	30.1161
<12	30.0184
<12	13.7159
<12	24.3077
<12	26.1137
<12	13.0818
<12	5.138
30-50	34.6554
30-50	41.5377
30-50	27.8889
30-50	14.0926
30-50	11.9293
>70	78.2919
>70	40.903
>70	28.2123
>70	42.1236
>70	33.0446
>70	32.4444
>70	25

## Sheet: Ext Figure 2f
age_group	ohm.cm2
Paediatric	269.857
Paediatric	536.286
Paediatric	652.571
Paediatric	787
Paediatric	1093.14
Paediatric	259.667
Paediatric	331
Paediatric	864
Paediatric	1023.86
Paediatric	532.429
Paediatric	437.286
Paediatric	760.429
Adult	806.857
Adult	543.429
Adult	387.429
Adult	459.429
Adult	810
Adult	640
Adult	324
Adult	332
Elderly	380
Elderly	268
Elderly	457.857
Elderly	502.714
Elderly	586.286
Elderly	411.571
Elderly	331.5
Elderly	381.833

## Sheet: Ext Figure 3a
age_group	time_post_inoculation	pfu_ml
Paed	0	5
Paed	0	5
Paed	0	5
Paed	0	5
Paed	6	5
Paed	6	50
Paed	6	50
Paed	6	5
Paed	6	5
Paed	6
Paed	6	5
Paed	6	5
Paed	6	5
Paed	6	5
Paed	6	5
Paed	6	5
Paed	6	5
Paed	6	5
Paed	6	5
Paed	6	5
Paed	6	5
Paed	24	250
Paed	24	450
Paed	24	250
Paed	24	450
Paed	24	50
Paed	24	5
Paed	24	5
Paed	24	5
Paed	24	150
Paed	24	5
Paed	24	175
Paed	24	225
Paed	24	12.5
Paed	24	5
Paed	24	5
Paed	24	100
Paed	24	5
Paed	48	85000
Paed	48	25000
Paed	48	20000
Paed	48	15000
Paed	72	18000
Paed	72	15500
Paed	72	36500
Paed	72	27500
Paed	72	1875
Paed	72	5
Paed	72	10250
Paed	72	5
Paed	72	600
Paed	72	57500
Paed	72	187.5
Paed	72	46662.5
Paed	72	100
Paed	72	5
Paed	72	5
Paed	72	102500
Paed	72	2025
Paed	96	1000
Paed	96	900
Paed	96	800
Paed	96	1050
Paed	120	5
Paed	120	50
Paed	120	50
Paed	120	50
Elderly	0	5
Elderly	0	5
Elderly	6	200
Elderly	6	5
Elderly	6	5
Elderly	6	5
Elderly	6	5
Elderly	6	5
Elderly	6	5
Elderly	6	5
Elderly	6	5
Elderly	24	4500
Elderly	24	5
Elderly	24	5
Elderly	24	362.5
Elderly	24	162.5
Elderly	24	162.5
Elderly	24	250
Elderly	24	5
Elderly	24	75
Elderly	48	10000
Elderly	72	1000
Elderly	72	4298750
Elderly	72	65000
Elderly	72	1582575
Elderly	72	1775
Elderly	72	21250
Elderly	72	11625000
Elderly	72	113500000
Elderly	72	25800
Elderly	96	7000
Elderly	120	350
Elderly	120	600
Adult	0	5
Adult	0	5
Adult	0	5
Adult	0	5
Adult	0	5
Adult	6	100
Adult	6	5
Adult	6	5
Adult	6	300
Adult	24	35000
Adult	24	10500
Adult	24	5500
Adult	24	4000
Adult	24	2000
Adult	24	5
Adult	24	1000
Adult	24	1300
Adult	24	50
Adult	48	25000
Adult	48	50000
Adult	48	20000
Adult	48	55000
Adult	48	100000
Adult	72	30000
Adult	72	8000
Adult	72	40000
Adult	72	100000
Adult	72	850000
Adult	72	750000
Adult	72	21800
Adult	72	750000
Adult	72	1750
Adult	72	10000
Adult	72	1650000
Adult	72	65000
Adult	72	17937.5
Adult	96	5500
Adult	96	8000
Adult	96	3500
Adult	96	2500
Adult	96	500
Adult	120	80000
Adult	120	800
Adult	120	150
Adult	120	300
Adult	120	150

## Sheet: Ext Figure 3f
Image Meta Data
Resolution: 2.2764 pixels per µm
Voxel size: 0.44x0.44x0.49 µm
Bits per pixel: 16 (unsigned)
Width (x): 224.92 µm (512)
Depth (z): 0.5n µm
No threshold
Composite mode: "color"
Uncalibrated
Coordinate origin: 0,0,0
No properties
No overlay
No selection

[truncated: 32 more sheets: Ext Figure 3d, Ext Figure 3e, Ext Figure 3gh, Ext Figure 3i, Ext Figure 4a, Ext Figure 4b, Ext Figure 4c, Ext Figure 4d, Ext Figure 5a, Ext Figure 5b, Ext Figure 5c, Ext Figure 5d, Ext Figure 5e, Ext Figure 5f, Ext Figure 6b - Paed, Ext Figure 6b - Older Ad, Ext Figure 6d, Ext Figure 7g, Ext Figure 8a, Ext Figure 8b …]
